# Supplementary material for: Neonatal leucocyte cell population data: reference intervals and relevance for detecting sepsis and necrotizing enterocolitis
Source: Pediatr Res. 2025 Jun 6;99(2):612–22. doi: 10.1038/s41390-025-04159-x (PMC12956581; doi:10.1038/s41390-025-04159-x)
Supplement: Supplementary file 2 — Supplementary Table S4 [file 41390_2025_4159_MOESM2_ESM.xlsx]

## Sheet: Feuil1
Supplementary Table S4. Mixed effect model and Estimated Marginal Means for Cell Population Data on the day of birth
Parameter		< 28 weeks gestation	28 to 36 weeks gestation	> 36 weeks gestation
NE-SSC	Fixed effect: gestational age	Ref	1.84	+3.09**
	EMMs (95% CI)	147.6 (145.6–149.6)	149.5 (148.9–150.0)	150.7 (150.2–151.2) **
NE-SFL	Fixed effect: gestational age	Ref	-5.01***	-2.93*
	EMMs (95% CI)	45.5 (42.7–48.4)	40.5 (39.7–41.3)**	42.6 (41.9–43.4)
NE-FSC	Fixed effect: gestational age	Ref	1.49	2.32**
	EMMs (95% CI)	84.9 (83.3–86.6)	86.4 (86.0–87.0)	87.3 (86.8–87.7)*
NE-WX	Fixed effect: gestational age	Ref	-36.05***	-52.72***
	EMMs (95% CI)	408.0 (394.0–423.0)	372.0 (368.0–376.0) ***	356.0 (352.0–360.0) ***
NE-WY	Fixed effect: gestational age	Ref	-234.74***	-178.35***
	EMMs (95% CI)	1106.0 (1027.0–1184.0)	871.0 (849.0–893.0)***	927.0 (906.0–948.0)***
NE-WZ	Fixed effect: gestational age	Ref	-31.55**	-38.24***
	EMMs (95% CI)	775.0 (755.0–795.0)	744.0 (738.0–750.0)**	737.0 (732.0–743.0)***
MO-X	Fixed effect: gestational age	Ref	-1.73*	-0.21
	EMMs (95% CI)	115.8 (114.5–117.1)	114.1 (113.7–114.5) *	115.6 (115.3–116.0)
MO-Y	Fixed effect: gestational age	Ref	-0.83	2.5
	EMMs (95% CI)	79.1 (76.0–82.2)	78.3 (77.4–79.2)	81.6 (80.8–82.5)
MO-Z	Fixed effect: gestational age	Ref	-0.93	-0.91
	EMMs (95% CI)	69.6 (68.4–70.8)	68.7 (68.3–69.0)	68.7 (68.4–69.0)
MO-WX	Fixed effect: gestational age	Ref	-32.95**	-36.37***
	EMMs (95% CI)	321.0 (301.0–340.0)	288.0 (282.0–293.0) **	284.0 (279.0–289.0) **
MO-WY	Fixed effect: gestational age	Ref	-189.65***	-240.21***
	EMMs (95% CI)	1063.0 (1006.0–1120.0)	873.0 (857.0–890.0) ***	823.0 (807.0–838.0) ***
MO-WZ	Fixed effect: gestational age	Ref	-31.52	-53.61**
	EMMs (95% CI)	735.0 (702.0–769.0)	704.0 (694.0–714.0)	682.0 (673.0–691.0) **
LY.X	Fixed effect: gestational age	Ref	-1.08	-2.15**
	EMMs (95% CI)	79.29 (77.88–80.70)	78.21 (77.80–78.63)	77.14 (76.76–77.52)*
LY-Y	Fixed effect: gestational age	Ref	+9.26***	+11.14***
	EMMs (95% CI)	43.0 (39.0–47.0)	52.3 (51.1–53.5)***	54.2 (53.1–55.2)***
LY-Z	Fixed effect: gestational age	Ref	1.05	1.24
	EMMs (95% CI)	55.6 (53.3–57.8)	56.6 (56.0–57.3)	56.8 (56.2–57.4)
LY-WX	Fixed effect: gestational age	Ref	-16.38	4.09
	EMMs (95% CI)	505.0 (477.0–533.0)	488.0 (480.0–497.0)	509.0 (501.0–517.0)
LY-WY	Fixed effect: gestational age	Ref	-552.87***	-654.42***
	EMMs (95% CI)	1755.0 (1606.0–1904.0)	1202.0 (1158.0–1246.0)***	1100.0 (1060.0–1141.0)***
LY-WZ	Fixed effect: gestational age	Ref	-61.83	-92.51**
	EMMs (95% CI)	876.0 (815.0–937.0)	814.0 (797.0–832.0)	784.0 (768.0–800)*
CPD are reported in arbitrary units of light scattering (ch); Reference group: < 28 weeks gestation.
*: P-value < 0.05; **: P-value < 0.01, ***: P-value < 0.001; P-values are relative to the reference group.
EMMs: Estimated Marginal Means.
