# Supplementary material for: Neonatal leucocyte cell population data: reference intervals and relevance for detecting sepsis and necrotizing enterocolitis
Source: Pediatr Res. 2025 Jun 6;99(2):612–22. doi: 10.1038/s41390-025-04159-x (PMC12956581; doi:10.1038/s41390-025-04159-x)
Supplement: Supplementary file 3 — Supplementary Table S5 [file 41390_2025_4159_MOESM3_ESM.xlsx]

## Sheet: Feuil1
Supplementary Table S5. Mixed effect model and Estimated Marginal Means for Cell Population Data during the first 28 days of life.
Parameter		< 28 weeks gestation	28 to 36 weeks gestation	> 36 weeks gestation
NE-SSC	Fixed effect: gestational age	Ref.	+4.10***	+5.54***
	Fixed effect: postnatal age	+0.03*	-0.02	-0.04*
	EMMs (95% CI)	145.5 (144.0–147.0)	149.5 (149.1–149.9)***	150.8 (150.4–151.1)***
NE-SFL	Fixed effect: gestational age	Ref.	-3.16**	-2.13*
	Fixed effect: postnatal age	-0.05**	+0.08***	+0.13***
	EMMs (95% CI)	43.7 (42.1–45.3)	41.2 (40.7–41.6)**	42.6 (42.1–43.0)
NE-FSC	Fixed effect: gestational age	Ref.	+3.89***	+4.43***
	Fixed effect: postnatal age	+0.05***	-0.02	-0.03*
	EMMs (95% CI)	83.2 (82.0–84.4)	86.9 (86.6–87.3)***	87.3 (87.0–87.6)***
NE-WX	Fixed effect: gestational age	Ref.	-43.75***	-56.49***
	Fixed effect: postnatal age	-0.80***	+0.38**	+0.76***
	EMMs (95% CI)	405.0 (396.0–413.0)	364.0 (361.0–367.0)***	354.0 (352.0–357.0)***
NE-WY	Fixed effect: gestational age	Ref.	-167.13***	-167.64***
	Fixed effect: postnatal age	-5.44***	+2.28**	+2.28**
	EMMs (95% CI)	960.0 (915.0–1004.0)	810.0 (796.0–824.0)***	810.0 (797.0–822.0)***
NE-WZ	Fixed effect: gestational age	Ref.	-14.40*	-13.92*
	Fixed effect: postnatal age	-0.59**	-0.19	+0.71*
	EMMs (95% CI)	755.4 (744.1–766.6)	739.5 (735.5–743.4)*	746.9 (743.3–750.5)
MO-X	Fixed effect: gestational age	Ref	-0.17	+1.44**
	Fixed effect: postnatal age	0	+0.03*	+0.04**
	EMMs (95% CI)	115.3 (114.4–116.2)	115.4 (115.1–115.7)	117.1 (116.9–117.3) ***
MO-Y	Fixed effect: gestational age	Ref.	0.08	+3.54 **
	Fixed effect: postnatal age	+0.15 ***	+0.23 ***	+0.27 ***
	EMMs (95% CI)	83.3 (81.0–85.7)	83.3 (82.5–84.0)	87.8 (87.2–88.4) **
MO-Z	Fixed effect: gestational age	Ref.	0.34	0.31
	Fixed effect: postnatal age	-0.04 **	-0.03	-0.02
	EMMs (95% CI)	68.7 (67.8–69.5)	69.1 (68.9–69.4)	68.9 (68.7–69.1)
MO-WX	Fixed effect: gestational age	Ref	-28.28***	-30.95***
	Fixed effect: postnatal age	-0.97***	+0.52**	+0.84***
	EMMs (95% CI)	308.0 (299.0–316.0)	283.0 (280.0–286.0) ***	283.0 (280.0–286.0) ***
MO-WY	Fixed effect: gestational age	Ref.	-174.13 ***	-240.80 ***
	Fixed effect: postnatal age	-4.18 ***	+2.08 ***	+3.02 ***
	EMMs (95% CI)	1006.0 (976.0–1035.0)	848.0 (838.0–857.0) ***	788.0 (780.0–797.0) ***
MO-WZ	Fixed effect: gestational age	Ref.	-19.9*	-21.9
	Fixed effect: postnatal age	-0.6*	0.2	+0.9**
	EMMs (95% CI)	700.0 (686.0–714.0)	681.0 (677.0–686.0)*	685.0 (681.0–690.0)
LY-X	Fixed effect: gestational age	Ref.	-1.28*	-3.06***
	Fixed effect: postnatal age	0.01	0	0
	EMMs (95% CI)	80.5 (79.5–81.5)	79.2 (78.8–79.5)*	77.4 (77.1–77.7)***
LY-Y	Fixed effect: gestational age	Ref.	1.06	1.43
	Fixed effect: postnatal age	+0.34***	-0.15***	-0.13*
	EMMs (95% CI)	58.0 (55.5–60.6)	58.0 (57.1–58.9)	58.5 (57.8–59.3)
LY-Z	Fixed effect: gestational age	Ref.	1.25	0.83
	Fixed effect: postnatal age	-0.08	-0.05**	-0.03
	EMMs (95% CI)	57.6 (56.4–58.7)	58.5 (58.1–58.9)	58.1 (57.8–58.5)
LY-WX	Fixed effect: gestational age	Ref.	-22.7	11.2
	Fixed effect: postnatal age	-0.8**	+0.9**	+1.6***
	EMMs (95% CI)	510 (491–528)	487 (481–493)	521 (516–526)
LY-WY	Fixed effect: gestational age	Ref.	-388.17***	-475.12***
	Fixed effect: postnatal age	-13.36***	-3.29***	-2.39***
	EMMs (95% CI)	1407.0 (1323.0–1491.0)	1095.0 (1065.0–1126.0)***	1015.0 (990.0–1041.0)***
LY-WZ	Fixed effect: gestational age	Ref.	-86.09***	-115.12***
	Fixed effect: postnatal age	-3.74***	+1.72***	+1.40*
	EMMs (95% CI)	816.0 (783.0–849.0)***	743.0 (732.0–754.0)***	711.0 (702.0–720.0)***
CPD are reported in arbitrary units of light scattering (ch); Reference group: < 28 weeks gestation.
*: P-value < 0.05; **: P-value < 0.01, ***: P-value < 0.001; P-values are relative to the reference group.
EMMs: Estimated Marginal Means.
